# Supplementary material for: Oral cavity infection by the SARS-CoV-2: emphasizing the essence of masking and peptide therapeutics
Source: Egypt J Med Hum Genet. 2022 Jan 10;23(1):1. doi: 10.1186/s43042-022-00213-z (PMC8744569; doi:10.1186/s43042-022-00213-z)
Supplement: Supplementary file 1 — Additional file 1. Per-residue free energy contribution table for the protein-protein interaction between TMPRSS2 and PAI-1. [file 43042_2022_213_MOESM1_ESM.xlsx]

## Sheet: Contents
Oral cavity infection by the SARS-CoV-2: emphasizing the essence of masking and peptide therapeutics
Supplementary Tables
Supplementary Table 1	Per-residue free energy contribution table for the protein-protein interaction between TMPRSS2 and PAI-1
Supplementary Table 2	Per-residue free energy contribution table for the protein-peptide interaction between TMPRSS2 and the docked therapeutic peptide

## Sheet: SuppTable1
Supplementary Table 1
RESIDUE_ID	VDW	ELE	GB	SA	TOTAL
lig-rec	-59.81	-144.17	37	-15.39	-182.38
R-A-CYS-148	0	-1.08	1.07	0	-0.01
R-A-VAL-149	0	-0.92	0.9	0	-0.01
R-A-ARG-150	0	0.8	-0.79	0	0.01
R-A-LEU-151	0	-1.16	1.15	0	-0.01
R-A-TYR-152	0	-0.68	0.67	0	-0.01
R-A-GLY-153	0	-0.58	0.58	0	-0.01
R-A-PRO-154	0	0.2	-0.2	0	0
R-A-ASN-155	0	0.47	-0.47	0	0.01
R-A-PHE-156	0	-0.24	0.24	0	0
R-A-ILE-157	0	-0.41	0.41	0	0
R-A-LEU-158	0	-0.17	0.17	0	0
R-A-GLN-159	0	-0.81	0.8	0	-0.01
R-A-VAL-160	0	-0.8	0.79	0	-0.01
R-A-TYR-161	0	-1.23	1.21	0	-0.02
R-A-SER-162	0	-1.09	1.08	0	-0.02
R-A-SER-163	0	-1.35	1.34	0	-0.02
R-A-SER-167	0	-1.47	1.45	0	-0.02
R-A-TRP-168	0	-0.95	0.94	0	-0.01
R-A-HIE-169	0	-0.64	0.63	0	-0.01
R-A-PRO-170	0	-0.3	0.3	0	0
R-A-VAL-171	0	0.02	-0.02	0	0
R-A-CYS-172	0	0.37	-0.36	0	0.01
R-A-GLN-173	0	0.69	-0.68	0	0.01
R-A-ASP-174	0	1.01	-1	0	0.01
R-A-ASP-175	0	1.53	-1.51	0	0.02
R-A-TRP-176	0	0.74	-0.73	0	0.01
R-A-ASN-177	0	1.03	-1.02	0	0.01
R-A-GLU-178	0	2.64	-2.61	0	0.03
R-A-ASN-179	0	1.02	-1.01	0	0.01
R-A-TYR-180	0	0.67	-0.66	0	0.01
R-A-GLY-181	0	0.74	-0.73	0	0.01
R-A-ARG-182	0	-0.46	0.45	0	0
R-A-ALA-183	0	0.76	-0.75	0	0.01
R-A-ALA-184	0	0.01	-0.02	0	0
R-A-CYS-185	0	0.7	-0.7	0	0.01
R-A-ARG-186	0	-0.62	0.61	0	-0.01
R-A-ASP-187	0	-0.56	0.55	0	-0.01
R-A-MET-188	0	-0.14	0.14	0	0
R-A-GLY-189	0	0.82	-0.81	0	0.01
R-A-TYR-190	0	1.2	-1.19	0	0.01
R-A-LYS-191	0	-0.56	0.56	0	-0.01
R-A-ASN-192	0	2.31	-2.28	0	0.03
R-A-ASN-193	0	1.74	-1.72	0	0.02
R-A-PHE-194	0	1.8	-1.77	0	0.02
R-A-TYR-195	0	1.6	-1.58	0	0.02
R-A-SER-196	0	1.11	-1.09	0	0.01
R-A-SER-197	0	0.91	-0.9	0	0.01
R-A-GLN-198	0	0.73	-0.71	0	0.01
R-A-GLY-199	0	0.84	-0.83	0	0.01
R-A-ILE-200	0	0.46	-0.46	0	0.01
R-A-VAL-201	0	0.44	-0.44	0	0
R-A-ASP-202	0	-0.06	0.06	0	0
R-A-SER-208	0	-0.36	0.35	0	0
R-A-PHE-209	0	-0.24	0.24	0	0
R-A-MET-210	0	-0.09	0.09	0	0
R-A-LYS-211	0	-0.24	0.24	0	0
R-A-LEU-212	0	0.41	-0.4	0	0.01
R-A-ASN-213	0	0.39	-0.38	0	0.01
R-A-THR-214	0	0.57	-0.57	0	0.01
R-A-SER-215	0	0.39	-0.38	0	0
R-A-ALA-216	0	0.6	-0.59	0	0.01
R-A-ILE-221	0	0.07	-0.07	0	0
R-A-TYR-222	0	-0.29	0.28	0	0
R-A-LYS-223	0	0.25	-0.25	0	0
R-A-LYS-224	0	-0.36	0.36	0	0
R-A-LEU-225	0	-0.35	0.35	0	0
R-A-TYR-226	0	-0.21	0.2	0	0
R-A-HIE-227	0	-0.39	0.39	0	0
R-A-SER-228	0	-0.09	0.09	0	0
R-A-ASP-229	0	-0.1	0.1	0	0
R-A-ALA-230	0	0.22	-0.21	0	0
R-A-CYS-231	0	0.31	-0.31	0	0
R-A-SER-232	0	0.52	-0.52	0	0.01
R-A-SER-233	0	0.7	-0.69	0	0.01
R-A-LYS-234	0	-0.05	0.05	0	0
R-A-ALA-235	0	0.41	-0.41	0	0.01
R-A-VAL-236	0	0.34	-0.34	0	0
R-A-VAL-237	0	0.19	-0.19	0	0
R-A-SER-238	0	0.64	-0.63	0	0.01
R-A-LEU-239	0	0.28	-0.28	0	0
R-A-ARG-240	0	0.21	-0.17	0	0.04
R-A-CYS-241	0	1	-0.99	0	0.01
R-A-ILE-242	0	0.88	-0.87	0	0.01
R-A-ALA-243	0	1.99	-1.97	0	0.02
R-A-CYS-244	0	0.8	-0.79	0	0.02
R-A-GLY-245	0	1.03	-1.02	0	0.01
R-A-VAL-246	0	2.07	-2.04	0	0.03
R-A-ASN-247	0	1.85	-1.82	0	0.02
R-A-LEU-248	0	1.9	-1.88	0	0.02
R-A-ASN-249	0	1.82	-1.8	0	0.02
R-A-ILE-256	-0.03	1.55	-1.66	0	-0.13
R-A-VAL-257	-0.04	0.59	-0.64	0	-0.09
R-A-GLY-258	0	2.09	-2.04	0	0.05
R-A-GLY-259	0	3.17	-3.1	0	0.07
R-A-GLU-260	0	5.51	-5.43	0	0.08
R-A-SER-261	0	3.71	-3.66	0	0.05
R-A-ALA-262	0	3.91	-3.86	0	0.05
R-A-LEU-263	0	3.15	-3.11	0	0.04
R-A-PRO-264	0	3.79	-3.74	0	0.05
R-A-GLY-265	0	2.75	-2.71	0	0.03
R-A-ALA-266	0	1.4	-1.38	0	0.02
R-A-TRP-267	0	1.1	-1.1	0	-0.01
R-A-PRO-268	0	3.25	-3.21	0	0.04
R-A-TRP-269	0	1.62	-1.62	0	-0.01
R-A-GLN-270	-0.01	3.6	-2.48	0	1.11
R-A-VAL-271	-0.01	4.07	-3.98	0	0.08
R-A-SER-272	-0.01	8.68	-8.43	0	0.24
R-A-LEU-273	-0.03	11.02	-10.59	0	0.4
R-A-HIE-274	-0.03	18.07	-17.53	0	0.52
R-A-VAL-275	-0.18	31.64	-30.16	0	1.29
R-A-GLN-276	-0.15	30.42	-29.38	0	0.89
R-A-ASN-277	-0.02	21.7	-21.16	0	0.52
R-A-VAL-278	-0.12	20.92	-20.22	0	0.59
R-A-HIE-279	-0.16	23.45	-21.95	0	1.33
R-A-VAL-280	-1.53	21.06	-18.25	-0.36	0.92
R-A-CYS-281	-0.23	5.68	-5.5	-0.01	-0.06
R-A-GLY-282	-0.03	-1.62	1.11	0	-0.54
R-A-GLY-283	-0.01	0.35	-0.43	0	-0.1
R-A-SER-284	0	0.29	-0.28	0	0.01
R-A-ILE-285	0	1.25	-1.23	0	0.02
R-A-ILE-286	0	0.17	-0.16	0	0
R-A-THR-287	0	1.83	-1.8	0	0.02
R-A-PRO-288	0	3.25	-3.21	0	0.04
R-A-GLU-289	0	5.11	-5.04	0	0.06
R-A-TRP-290	0	1.37	-1.34	0	0.03
R-A-ILE-291	-0.01	0.93	-0.87	0	0.06
R-A-VAL-292	-0.01	-2.51	2.42	0	-0.1
R-A-THR-293	-0.02	-4.6	4.59	0	-0.03
R-A-ALA-294	-0.09	-7.49	7.68	0	0.1
R-A-ALA-295	-0.06	-14.94	15.44	0	0.44
R-A-HIE-296	-3.66	-5.73	12.36	-0.48	2.48
R-A-CYS-297	-0.55	12.65	-9.78	-0.06	2.26
R-A-VAL-298	-0.09	-6.13	6.75	0	0.53
R-A-GLU-299	-2.38	-56.82	62.51	-0.54	2.78
R-A-LYS-300	-1.65	-0.7	5.37	-0.33	2.7
R-A-PRO-301	-1.75	20.48	-18.46	-0.38	-0.11
R-A-LEU-302	-0.46	4.66	-3.81	-0.1	0.29
R-A-ASN-303	-0.08	2.13	-1.65	0	0.4
R-A-ASN-304	-0.03	6.75	-6.4	0	0.33
R-A-PRO-305	-0.01	8.78	-8.59	0	0.18
R-A-TRP-306	-0.03	13.1	-12.79	0	0.27
R-A-HIE-307	-0.08	20.68	-19.95	0	0.65
R-A-TRP-308	-0.09	11.68	-11.31	0	0.28
R-A-THR-309	-0.01	9.82	-9.61	0	0.2
R-A-ALA-310	0	5.86	-5.77	0	0.09
R-A-PHE-311	-0.01	6.32	-6.2	0	0.1
R-A-ALA-312	0	5.83	-5.76	0	0.07
R-A-GLY-313	0	5.12	-5.06	0	0.06
R-A-ILE-314	0	5.94	-5.85	0	0.09
R-A-LEU-315	0	6.42	-6.32	0	0.09
R-A-ARG-316	-0.01	1.84	-1.77	0	0.07
R-A-GLN-317	-0.02	16.53	-16.02	0	0.49
R-A-SER-318	0	11.63	-11.46	0	0.17
R-A-PHE-319	0	8.75	-8.64	0	0.11
R-A-MET-320	-0.01	13.57	-13.35	0	0.21
R-A-PHE-321	0	11.87	-11.71	0	0.16
R-A-TYR-322	-0.01	14.64	-14.43	0	0.21
R-A-GLY-323	0	10.44	-10.31	0	0.13
R-A-ALA-324	0	7.45	-7.36	0	0.09
R-A-GLY-325	0	9.83	-9.7	0	0.13
R-A-TYR-326	0	7.99	-7.88	0	0.11
R-A-GLN-327	0	8.13	-8.04	0	0.09
R-A-VAL-328	-0.01	7.22	-7.1	0	0.11
R-A-GLU-329	0	7.82	-7.72	0	0.1
R-A-LYS-330	0	0.29	-0.23	0	0.05
R-A-VAL-331	-0.01	-0.15	0.24	0	0.07
R-A-ILE-332	-0.01	-3.72	3.81	0	0.08
R-A-SER-333	-0.01	-5.73	5.75	0	0.01
R-A-HIE-334	-0.01	-10.09	10.12	0	0.02
R-A-PRO-335	0	-6.76	6.71	0	-0.06
R-A-ASN-336	-0.01	-9.59	9.54	0	-0.05
R-A-TYR-337	-0.2	-21.19	21.45	0	0.06
R-A-ASP-338	-0.05	-37.5	37.77	0	0.23
R-A-SER-339	-0.03	-59.31	56.7	-0.15	-2.8
R-A-LYS-340	-0.84	5.27	-2.14	-0.2	2.09
R-A-THR-341	-0.14	-15.92	16.81	-0.01	0.74
R-A-LYS-342	-0.95	14.94	-11.49	-0.23	2.27
R-A-ASN-343	-0.03	-12.03	12.1	0	0.04
R-A-ASN-344	-0.01	-8.96	8.99	0	0.02
R-A-ASP-345	-0.09	-27.26	26.96	0	-0.39
R-A-ILE-346	-0.01	-6.58	6.64	0	0.05
R-A-ALA-347	-0.01	-2.24	2.28	0	0.03
R-A-LEU-348	0	-0.22	0.27	0	0.05
R-A-MET-349	-0.02	3.95	-3.85	0	0.09
R-A-LYS-350	0	1.38	-1.33	0	0.04
R-A-LEU-351	0	3.97	-3.92	0	0.05
R-A-GLN-352	0	5.2	-5.14	0	0.06
R-A-LYS-353	0	-0.19	0.19	0	0
R-A-PRO-354	0	4.12	-4.07	0	0.05
R-A-LEU-355	0	3.97	-3.92	0	0.05
R-A-THR-356	0	4.57	-4.51	0	0.06
R-A-PHE-357	0	3.08	-3.05	0	0.04
R-A-ASN-358	0	3.19	-3.15	0	0.04
R-A-ASP-359	0	5.67	-5.6	0	0.07
R-A-LEU-360	0	3.34	-3.3	0	0.04
R-A-VAL-361	0	3.18	-3.14	0	0.04
R-A-LYS-362	0	-0.59	0.59	0	0
R-A-PRO-363	0	1.57	-1.55	0	0.02
R-A-VAL-364	0	-0.02	0.03	0	0.01
R-A-CYS-365	0	-1.24	1.24	0	0
R-A-LEU-366	0	-0.42	0.42	0	0
R-A-PRO-367	0	-1.72	1.7	0	-0.02
R-A-ASN-368	0	-1.64	1.62	0	-0.02
R-A-PRO-369	0	-1.86	1.84	0	-0.02
R-A-GLY-370	0	-1.26	1.24	0	-0.01
R-A-MET-371	0	-1.01	0.99	0	-0.01
R-A-MET-372	0	-0.7	0.69	0	-0.01
R-A-LEU-373	0	-2.11	2.09	0	-0.02
R-A-GLN-374	0	-1.15	1.14	0	-0.02
R-A-PRO-375	0	-1.74	1.72	0	-0.02
R-A-GLU-376	0	-0.74	0.73	0	-0.01
R-A-GLN-377	0	-1.49	1.48	0	-0.01
R-A-LEU-378	0	-0.22	0.22	0	0
R-A-CYS-379	0	-0.78	0.79	0	0.01
R-A-TRP-380	0	-1.73	1.64	0	-0.09
R-A-ILE-381	-0.02	-2.01	1.55	0	-0.48
R-A-SER-382	-0.01	-2.36	2.59	0	0.22
R-A-GLY-383	-0.01	2.49	-2.11	0	0.36
R-A-TRP-384	-0.06	9.4	-8.93	0	0.41
R-A-GLY-385	-0.05	3.23	-3.2	0	-0.03
R-A-ALA-386	-0.14	3.83	-3.5	0	0.19
R-A-THR-387	-0.03	4.78	-4.51	0	0.25
R-A-GLU-388	-0.18	10.93	-9.06	0	1.69
R-A-GLU-389	-3.48	30.35	-21.36	-0.45	5.06
R-A-LYS-390	-3.14	-27.34	31.24	-1.01	-0.24
R-A-GLY-391	-1.05	31.62	-26.86	-0.16	3.55
R-A-LYS-392	-0.43	-10.36	11.48	-0.04	0.65
R-A-THR-393	-0.09	14.13	-13.52	0	0.52
R-A-SER-394	-0.02	9.84	-9.46	0	0.35
R-A-GLU-395	-0.01	17.83	-17.52	0	0.3
R-A-VAL-396	-0.01	5.28	-5.12	0	0.15
R-A-LEU-397	-0.01	4.42	-4.34	0	0.08
R-A-ASN-398	-0.01	1.03	-1.04	0	-0.02
R-A-ALA-399	0	1.3	-1.26	0	0.03
R-A-ALA-400	0	-0.92	0.85	0	-0.08
R-A-LYS-401	0	0.53	-0.52	0	0.01
R-A-VAL-402	-0.01	-1.97	1.96	0	-0.02
R-A-LEU-403	0	-1.85	1.84	0	-0.01
R-A-LEU-404	0	-1.8	1.79	0	-0.02
R-A-ILE-405	-0.01	-3.21	3.2	0	-0.01
R-A-GLU-406	0	-3.53	3.5	0	-0.03
R-A-THR-407	0	-3.38	3.36	0	-0.02
R-A-GLN-408	0	-1.6	1.6	0	0
R-A-ARG-409	-0.01	-0.94	1.01	0	0.06
R-A-CYS-410	-0.02	-4.36	4.48	0	0.1
R-A-ASN-411	-0.01	-3.32	3.36	0	0.03
R-A-SER-412	-0.01	-1.26	1.35	0	0.09
R-A-ARG-413	-0.05	1.32	-0.97	0	0.3
R-A-TYR-414	-0.04	1.21	-0.95	0	0.22
R-A-VAL-415	-0.08	-3.3	3.94	0	0.55
R-A-TYR-416	-0.35	-4.69	5.68	0	0.65
R-A-ASP-417	-0.07	-7.41	7.92	0	0.44
R-A-ASN-418	-0.01	-6.29	6.32	0	0.01
R-A-LEU-419	-0.1	-9.35	9.48	0	0.03
R-A-ILE-420	-0.03	-6.19	6.2	0	-0.01
R-A-THR-421	-0.01	-5.94	5.9	0	-0.04
R-A-PRO-422	0	-4.14	4.09	0	-0.05
R-A-ALA-423	-0.01	-8.24	8.21	0	-0.03
R-A-MET-424	-0.02	-5.19	5.1	0	-0.11
R-A-ILE-425	-0.01	-6.47	6.24	0	-0.23
R-A-CYS-426	-0.01	-4.81	4.75	0	-0.07
R-A-ALA-427	-0.01	-6.38	5.25	0	-1.14
R-A-GLY-428	0	-1.79	1.78	0	-0.01
R-A-PHE-429	-0.01	-1.1	1.15	0	0.04
R-A-LEU-430	-0.01	1.23	-1.16	0	0.07
R-A-GLN-431	-0.01	2.39	-2.27	0	0.11
R-A-GLY-432	-0.01	1.14	-1.05	0	0.08
R-A-ASN-433	-0.01	3.44	-3.29	0	0.14
R-A-VAL-434	-0.01	-2.22	2.11	0	-0.12
R-A-ASP-435	-0.16	-22.63	14.58	0	-8.21
R-A-SER-436	5.49	-44.35	12.01	-0.01	-26.85
R-A-CYS-437	2.71	-28.44	15.3	-0.13	-10.56
R-A-GLN-438	-3.54	1.37	-0.86	-0.76	-3.78
R-A-GLY-439	-0.5	0.89	-1.31	-0.04	-0.96
R-A-ASP-440	-0.31	-20.83	12.52	0	-8.62
R-A-SER-441	2.58	-12.55	-6.83	-0.16	-16.95
R-A-GLY-442	-0.05	-6.34	4.91	0	-1.47
R-A-GLY-443	-0.04	-9.78	5.98	0	-3.84
R-A-PRO-444	-0.01	-4.68	3.69	0	-1
R-A-LEU-445	-0.01	-3.6	3.3	0	-0.31
R-A-VAL-446	0	-1.36	1.38	0	0.01
R-A-THR-447	0	-0.69	0.69	0	0
R-A-SER-448	0	0.57	-0.56	0	0.01
R-A-LYS-449	0	0.62	-0.61	0	0.01
R-A-ASN-450	0	0.75	-0.74	0	0.01
R-A-ASN-451	0	1.05	-1.03	0	0.01
R-A-ILE-452	0	0.42	-0.41	0	0
R-A-TRP-453	0	-0.04	0.04	0	0
R-A-TRP-454	0	-1.43	1.41	0	-0.02
R-A-LEU-455	0	-3.05	3.01	0	-0.04
R-A-ILE-456	0	-3.64	3.57	0	-0.07
R-A-GLY-457	-0.01	-6.6	5.82	0	-0.78
R-A-ASP-458	-0.03	-17.04	15.37	0	-1.7
R-A-THR-459	2.84	-18.55	9.65	0	-6.06
R-A-SER-460	-0.31	-27.38	21.97	-0.09	-5.81
R-A-TRP-461	-2.88	-16.84	15.48	-0.22	-4.46
R-A-GLY-462	-3.27	-22.63	28.51	-0.46	2.14
R-A-SER-463	-1.65	-3.2	7.91	-0.32	2.74
R-A-GLY-464	-2.52	-17.55	17.43	-0.22	-2.86
R-A-CYS-465	-0.39	4.44	-3.71	0	0.33
R-A-ALA-466	-0.04	2.97	-2.71	0	0.22
R-A-LYS-467	-0.58	-8.09	8.37	-0.12	-0.42
R-A-ALA-468	-0.06	7.2	-6.64	0	0.5
R-A-TYR-469	-0.04	0.15	0.22	0	0.32
R-A-ARG-470	-0.43	-5.38	5.89	-0.12	-0.04
R-A-PRO-471	-0.06	-8.7	7.71	0	-1.04
R-A-GLY-472	-0.03	-8.01	7.16	0	-0.88
R-A-VAL-473	-0.49	-19.17	11.11	0	-8.55
R-A-TYR-474	-0.09	-10.44	8.78	0	-1.75
R-A-GLY-475	-0.01	-6.35	6.25	0	-0.1
R-A-ASN-476	0	-4.69	4.65	0	-0.04
R-A-VAL-477	0	-3.58	3.55	0	-0.04
R-A-MET-478	0	-3.12	3.08	0	-0.04
R-A-VAL-479	0	-4.23	4.18	0	-0.05
R-A-PHE-480	0	-3.15	3.11	0	-0.04
R-A-THR-481	0	-2.12	2.1	0	-0.03
R-A-ASP-482	0	-4.94	4.88	0	-0.06
R-A-TRP-483	-0.01	-2.82	2.8	0	-0.03
R-A-ILE-484	0	-1.35	1.34	0	-0.02
R-A-TYR-485	0	-1.53	1.51	0	-0.02
R-A-ARG-486	0	1.43	-1.41	0	0.02
R-A-GLN-487	0	-0.33	0.33	0	0
R-A-MET-488	0	0.66	-0.65	0	0.01
R-A-ARG-489	0	0.72	-0.72	0	0.01
R-A-ALA-490	0	0.25	-0.25	0	0
R-A-ASP-491	0	3.73	-3.69	0	0.05
L-B-VAL-9	0	-924.44	912.89	0	-11.56
L-B-ALA-10	0	-2.8	2.76	0	-0.04
L-B-ARG-11	0	-1047	1033.92	0	-13.09
L-B-LEU-12	0	5.88	-5.81	0	0.07
L-B-ALA-13	0	-3.64	3.6	0	-0.05
L-B-SER-14	0	0.51	-0.5	0	0.01
L-B-ASP-15	0	941.05	-929.29	0	11.76
L-B-PHE-16	0	0.89	-0.88	0	0.01
L-B-GLY-17	0	-5.66	5.58	0	-0.07
L-B-VAL-18	0	-0.86	0.85	0	-0.01
L-B-ARG-19	0	-894.31	883.13	0	-11.18
L-B-VAL-20	0	-4.54	4.48	0	-0.06
L-B-PHE-21	0	-6.17	6.1	0	-0.08
L-B-GLN-22	0	-3.53	3.48	0	-0.05
L-B-GLN-23	0	-1.46	1.44	0	-0.02
L-B-VAL-24	0	-6.42	6.34	0	-0.08
L-B-ALA-25	0	-1.74	1.72	0	-0.02
L-B-GLN-26	0	7.94	-7.84	0	0.1
L-B-ALA-27	0	-2.44	2.4	0	-0.03
L-B-SER-28	0	-8.77	8.66	0	-0.11
L-B-LYS-29	0	-882.73	871.7	0	-11.04
L-B-ASP-30	0	1034.49	-1021.56	0	12.93
L-B-ARG-31	0	-1015.12	1002.43	0	-12.69
L-B-ASN-32	0	-6.92	6.83	0	-0.09
L-B-VAL-33	0	9.68	-9.56	0	0.12
L-B-VAL-34	0	-8.23	8.13	0	-0.1
L-B-PHE-35	0	11.59	-11.44	0	0.14
L-B-SER-36	0	-12.37	12.21	0	-0.15
L-B-PRO-37	0	-15.36	15.17	0	-0.19
L-B-TYR-38	0	-10.06	9.93	0	-0.13
L-B-GLY-39	0	-9.48	9.36	0	-0.12
L-B-VAL-40	0	-9.97	9.85	0	-0.12
L-B-ALA-41	0	-11.62	11.47	0	-0.15
L-B-SER-42	0	-7.98	7.88	0	-0.1
L-B-VAL-43	0	-6.41	6.33	0	-0.08
L-B-LEU-44	0	-9.94	9.82	0	-0.12
L-B-ALA-45	0	-8.89	8.78	0	-0.11
L-B-MET-46	0	-8.46	8.36	0	-0.11
L-B-LEU-47	0	-7.6	7.51	0	-0.09
L-B-GLN-48	0	-12.15	12	0	-0.15
L-B-LEU-49	0	-5.76	5.69	0	-0.07
L-B-THR-50	0	-5.3	5.24	0	-0.07
L-B-THR-51	0	-0.72	0.71	0	-0.01
L-B-GLY-52	0	4.42	-4.36	0	0.05
L-B-GLY-53	0	7.18	-7.09	0	0.09
L-B-GLU-54	0	699.63	-690.89	0	8.75
L-B-THR-55	0	5.51	-5.44	0	0.07
L-B-GLN-56	0	6.8	-6.71	0	0.09
L-B-GLN-57	0	6.38	-6.3	0	0.08
L-B-GLN-58	0	9.78	-9.66	0	0.12
L-B-ILE-59	0	6.86	-6.77	0	0.09
L-B-GLN-60	0	4.91	-4.85	0	0.06
L-B-ALA-61	0	7.55	-7.45	0	0.09
L-B-ALA-62	0	7.79	-7.69	0	0.1
L-B-MET-63	0	5.69	-5.62	0	0.07
L-B-GLY-64	0	3.44	-3.4	0	0.04
L-B-PHE-65	0	1.36	-1.34	0	0.02
L-B-LYS-66	0	-747.43	738.09	0	-9.34
L-B-ILE-67	0	3.28	-3.24	0	0.04
L-B-ASP-68	0	729.51	-720.39	0	9.12
L-B-ASP-69	0	775.12	-765.43	0	9.69
L-B-LYS-70	0	-754.09	744.66	0	-9.43
L-B-GLY-71	0	3.37	-3.33	0	0.04
L-B-MET-72	0	14.62	-14.44	0	0.18
L-B-ALA-73	0	9.31	-9.19	0	0.12
L-B-PRO-74	0	5.99	-5.92	0	0.07
L-B-ALA-75	0	6.24	-6.17	0	0.08
L-B-LEU-76	0	10.46	-10.33	0	0.13
L-B-ARG-77	0	-805.5	795.43	0	-10.07
L-B-HIE-78	0	2.71	-2.67	0	0.03
L-B-LEU-79	0	7	-6.91	0	0.09
L-B-TYR-80	0	9.78	-9.66	0	0.12
L-B-LYS-81	0	-886.86	875.77	0	-11.09
L-B-GLU-82	0	1047.44	-1034.34	0	13.09
L-B-LEU-83	0	12.04	-11.89	0	0.15
L-B-MET-84	0	-6.3	6.22	0	-0.08
L-B-GLY-85	0	2.06	-2.04	0	0.03
L-B-PRO-86	0	4.54	-4.48	0	0.06
L-B-TRP-87	0	18.83	-18.59	0	0.23
L-B-ASN-88	0	-14.96	14.77	0	-0.19
L-B-LYS-89	0	-1232.16	1216.8	0	-15.37
L-B-ASP-90	0	1009.6	-996.98	0	12.62
L-B-GLU-91	0	1153	-1138.59	0	14.41
L-B-ILE-92	0	-1.94	1.92	0	-0.03
L-B-SER-93	0	-5.3	5.24	0	-0.07
L-B-THR-94	0	-3.9	3.85	0	-0.05
L-B-THR-95	0	5.43	-5.36	0	0.07
L-B-ASP-96	0	871.51	-860.62	0	10.89
L-B-ALA-97	0	3.53	-3.48	0	0.04
L-B-ILE-98	0	2.36	-2.33	0	0.03
L-B-PHE-99	0	1.69	-1.67	0	0.02
L-B-VAL-100	0	5.02	-4.96	0	0.06
L-B-GLN-101	0	7.94	-7.85	0	0.1
L-B-ARG-102	0	-655.26	647.07	0	-8.19
L-B-ASP-103	0	622.19	-614.41	0	7.78
L-B-LEU-104	0	-0.3	0.3	0	0
L-B-LYS-105	0	-597.77	590.29	0	-7.47
L-B-LEU-106	0	-5.53	5.46	0	-0.07
L-B-VAL-107	0	3.21	-3.17	0	0.04
L-B-GLN-108	0	8.42	-8.32	0	0.11
L-B-GLY-109	0	2.83	-2.79	0	0.04
L-B-PHE-110	0	5.2	-5.14	0	0.07
L-B-MET-111	0	6.25	-6.18	0	0.08
L-B-PRO-112	0	8.05	-7.95	0	0.1
L-B-HIE-113	0	8.54	-8.44	0	0.11
L-B-PHE-114	0	7.06	-6.97	0	0.09
L-B-PHE-115	0	8.72	-8.61	0	0.11
L-B-ARG-116	0	-694.42	685.74	0	-8.68
L-B-LEU-117	0	7	-6.92	0	0.09
L-B-PHE-118	0	7.81	-7.71	0	0.1
L-B-ARG-119	0	-786.72	776.89	0	-9.83
L-B-SER-120	0	-7.93	7.83	0	-0.1
L-B-THR-121	0	9.98	-9.85	0	0.12
L-B-VAL-122	0	-0.47	0.46	0	-0.01
L-B-LYS-123	0	-783.38	773.59	0	-9.79
L-B-GLN-124	0	3.22	-3.18	0	0.04
L-B-VAL-125	0	-0.24	0.24	0	0
L-B-ASP-126	0	653.4	-645.23	0	8.17
L-B-PHE-127	0	2.56	-2.53	0	0.03
L-B-SER-128	0	2.7	-2.66	0	0.03
L-B-GLU-129	0	654.68	-646.5	0	8.18
L-B-VAL-130	0	6.04	-5.96	0	0.08
L-B-GLU-131	0	695.83	-687.13	0	8.7
L-B-ARG-132	0	-689.2	680.58	0	-8.61
L-B-ALA-133	0	6.36	-6.28	0	0.08
L-B-ARG-134	0	-701.23	692.47	0	-8.76
L-B-PHE-135	0	9.46	-9.34	0	0.12
L-B-ILE-136	0	8.65	-8.54	0	0.11
L-B-ILE-137	0	6.55	-6.46	0	0.08
L-B-ASN-138	0	18.35	-18.12	0	0.23
L-B-ASP-139	0	795.59	-785.64	0	9.95
L-B-TRP-140	0	2.14	-2.11	0	0.03
L-B-VAL-141	0	6.99	-6.91	0	0.09
L-B-LYS-142	0	-798.06	788.08	0	-9.98
L-B-THR-143	0	5.53	-5.47	0	0.07
L-B-HIE-144	0	10.7	-10.57	0	0.13
L-B-THR-145	0	5.55	-5.48	0	0.07
L-B-LYS-146	0	-949.19	937.33	0	-11.87
L-B-GLY-147	0	2.49	-2.46	0	0.03
L-B-MET-148	0	0.27	-0.26	0	0
L-B-ILE-149	0	1.84	-1.81	0	0.02
L-B-SER-150	0	-2.64	2.61	0	-0.03
L-B-HIE-151	0	0.52	-0.51	0	0.01
L-B-LEU-152	0	-3.79	3.74	0	-0.05
L-B-LEU-153	0	-9.69	9.57	0	-0.12
L-B-GLY-154	0	-6.82	6.73	0	-0.09
L-B-THR-155	0	-9.75	9.63	0	-0.12
L-B-GLY-156	0	-6.51	6.42	0	-0.08
L-B-ALA-157	0	-6.31	6.23	0	-0.08
L-B-VAL-158	0	0.77	-0.76	0	0.01
L-B-ASP-159	0	674.18	-665.75	0	8.43
L-B-GLN-160	0	-2	1.97	0	-0.02
L-B-LEU-161	0	-1.6	1.58	0	-0.02
L-B-THR-162	0	2.35	-2.33	0	0.03
L-B-ARG-163	0	-629.26	621.4	0	-7.86
L-B-LEU-164	0	-3.98	3.93	0	-0.05
L-B-VAL-165	0	-4.15	4.09	0	-0.05
L-B-LEU-166	0	-2.5	2.48	0	-0.03
L-B-VAL-167	0	-4.64	4.58	0	-0.06
L-B-ASN-168	0	2.36	-2.33	0	0.03
L-B-ALA-169	0	-4.99	4.93	0	-0.06
L-B-LEU-170	0	-6.99	6.9	0	-0.09
L-B-TYR-171	0	-6.31	6.23	0	-0.08
L-B-PHE-172	0	-8.8	8.69	0	-0.11
L-B-ASN-173	0	10.66	-10.52	0	0.14
L-B-GLY-174	0	-20.62	20.38	0	-0.25
L-B-GLN-175	-0.01	0.05	0	0	0.04
L-B-TRP-176	-0.02	-4.84	4.83	0	-0.03
L-B-LYS-177	-0.05	-1506.28	1487.84	0	-18.49
L-B-THR-178	-0.07	10.32	-9.96	0	0.29
L-B-PRO-179	-0.04	38.73	-38.17	0	0.51
L-B-PHE-180	-0.07	-18.84	18.73	0	-0.18
L-B-PRO-181	-0.22	-13.91	13.89	0	-0.24
L-B-ASP-182	-0.1	1529.29	-1509.92	0	19.28
L-B-SER-183	-0.85	-1.28	2.22	-0.24	-0.15
L-B-SER-184	-0.98	-9.83	7.93	-0.14	-3.01
L-B-THR-185	-0.48	38.07	-36.81	-0.02	0.76
L-B-HIE-186	-1.73	-15.05	14.74	-0.28	-2.31
L-B-ARG-187	-0.09	-1249.19	1233.8	0	-15.48
L-B-ARG-188	-0.17	-1762.94	1736.43	-0.35	-27.02
L-B-LEU-189	-0.05	16.69	-16.43	0	0.21
L-B-PHE-190	-0.02	1.64	-1.62	0	0
L-B-HIE-191	-0.03	0.32	-0.25	0	0.04
L-B-LYS-192	-0.01	-1075.79	1062.35	0	-13.44
L-B-SER-193	0	10.62	-10.48	0	0.13
L-B-ASP-194	0	1078.03	-1064.55	0	13.48
L-B-GLY-195	0	2.41	-2.38	0	0.04
L-B-SER-196	0	19.27	-19.02	0	0.24
L-B-THR-197	-0.01	-26.67	26.37	0	-0.31
L-B-VAL-198	-0.01	8.35	-8.24	0	0.11
L-B-SER-199	-0.01	-2.5	2.51	0	0
L-B-VAL-200	-0.02	23.66	-23.33	0	0.31
L-B-PRO-201	-0.02	-9.41	9.34	0	-0.1
L-B-MET-202	-0.12	-0.45	0.66	0	0.09
L-B-MET-203	-0.12	-12.59	12.8	0	0.1
L-B-ALA-204	-0.69	-9.97	10.2	-0.06	-0.52
L-B-GLN-205	-0.19	-5.12	5.43	0	0.12
L-B-THR-206	-0.36	-24.67	25.08	0	0.04
L-B-ASN-207	-0.38	19.3	-18.42	-0.12	0.37
L-B-LYS-208	-0.43	-2129.32	2097.55	-0.75	-32.95
L-B-PHE-209	-0.13	34.99	-34.66	0	0.21
L-B-ASN-210	-0.06	30.01	-29.49	0	0.46
L-B-TYR-211	-0.22	6.54	-6.4	0	-0.09
L-B-THR-212	-0.06	3.98	-3.88	0	0.04
L-B-GLU-213	-0.1	1519.34	-1499.9	0	19.35
L-B-PHE-214	-0.02	18.29	-18.04	0	0.23
L-B-THR-215	-0.01	2.47	-2.42	0	0.04
L-B-THR-216	0	19.69	-19.44	0	0.24
L-B-PRO-217	0	7.29	-7.2	0	0.09
L-B-ASP-218	0	1042.38	-1029.34	0	13.03
L-B-GLY-219	0	8.64	-8.51	0	0.12
L-B-HIE-220	-0.01	-0.55	0.55	0	0
L-B-TYR-221	-0.03	-8.14	8.09	0	-0.08
L-B-TYR-222	-0.02	2.44	-2.39	0	0.03
L-B-ASP-223	-0.03	1549.83	-1530.13	0	19.66
L-B-ILE-224	-0.02	23.17	-22.86	0	0.29
L-B-LEU-225	-0.04	-22.32	22.08	0	-0.27
L-B-GLU-226	-0.02	1433.99	-1416.04	0	17.93
L-B-LEU-227	-0.02	-16.47	16.3	0	-0.19
L-B-PRO-228	-0.02	11.92	-11.79	0	0.12
L-B-TYR-229	-0.01	9.86	-9.73	0	0.12
L-B-HIE-230	-0.01	-0.13	0.14	0	0
L-B-GLY-231	0	-16.94	16.75	0	-0.2
L-B-ASP-232	-0.01	1396.78	-1379.25	0	17.52
L-B-THR-233	0	1.03	-1.01	0	0.02
L-B-LEU-234	0	13.31	-13.13	0	0.17
L-B-SER-235	-0.01	-17.23	17.03	0	-0.21
L-B-MET-236	-0.01	19.64	-19.38	0	0.25
L-B-PHE-237	-0.01	-12.88	12.72	0	-0.17
L-B-ILE-238	-0.01	7.26	-7.16	0	0.08
L-B-ALA-239	0	-9.45	9.35	0	-0.11
L-B-ALA-240	-0.01	7.14	-7.04	0	0.1
L-B-PRO-241	-0.01	19.03	-18.77	0	0.25
L-B-TYR-242	-0.08	16.03	-15.69	0	0.26
L-B-GLU-243	-0.02	1364.51	-1347.31	0	17.19
L-B-LYS-244	-0.01	-1203.25	1188.24	0	-15.02
L-B-GLU-245	0	1220.05	-1204.76	0	15.28
L-B-VAL-246	-0.01	2.83	-2.79	0	0.04
L-B-PRO-247	0	15.55	-15.36	0	0.19
L-B-LEU-248	0	4.37	-4.32	0	0.05
L-B-SER-249	0	5.18	-5.12	0	0.06
L-B-ALA-250	0	-9.25	9.14	0	-0.12
L-B-LEU-251	0	-11.22	11.08	0	-0.14
L-B-THR-252	0	6.02	-5.95	0	0.07
L-B-ASN-253	0	-3.2	3.16	0	-0.04
L-B-ILE-254	0	-8.25	8.15	0	-0.1
L-B-LEU-255	0	-18.13	17.9	0	-0.23
L-B-SER-256	0	18.98	-18.74	0	0.24
L-B-ALA-257	0	17.8	-17.58	0	0.22
L-B-GLN-258	0	11.5	-11.35	0	0.14
L-B-LEU-259	0	13.72	-13.54	0	0.17
L-B-ILE-260	0	20.73	-20.46	0	0.26
L-B-SER-261	0	24.71	-24.4	0	0.31
L-B-HIE-262	-0.01	6.32	-6.22	0	0.09
L-B-TRP-263	-0.01	20.71	-20.45	0	0.24
L-B-LYS-264	-0.02	-1349.49	1332.75	0	-16.76
L-B-GLY-265	-0.01	11.04	-10.86	0	0.17
L-B-ASN-266	-0.04	29.22	-28.71	0	0.48
L-B-MET-267	-0.08	-9.47	9.48	0	-0.07
L-B-THR-268	-1.26	-30.32	29.87	-0.25	-1.96
L-B-ARG-269	-1.08	-1661.11	1641.8	-0.15	-20.54
L-B-LEU-270	-2.13	-32.25	32.1	-0.29	-2.57
L-B-PRO-271	-2.37	0.37	0.25	-0.3	-2.05
L-B-ARG-272	-0.96	-2044.23	2019.61	-0.16	-25.75
L-B-LEU-273	-1.22	-10.13	10.07	-0.17	-1.44
L-B-LEU-274	-0.11	25.09	-24.73	0	0.26
L-B-VAL-275	-0.37	-0.65	0.71	-0.05	-0.36
L-B-LEU-276	-0.04	23.51	-23.23	0	0.24
L-B-PRO-277	-0.02	7.59	-7.52	0	0.05
L-B-LYS-278	-0.02	-1370.8	1353.86	0	-16.97
L-B-PHE-279	-0.01	14.56	-14.38	0	0.17
L-B-SER-280	0	-10.98	10.84	0	-0.14
L-B-LEU-281	0	2.24	-2.21	0	0.03
L-B-GLU-282	0	961.94	-949.92	0	12.02
L-B-THR-283	0	11.41	-11.27	0	0.14
L-B-GLU-284	0	859.09	-848.35	0	10.74
L-B-VAL-285	0	0.01	-0.01	0	0
L-B-ASP-286	0	800.39	-790.39	0	10.01
L-B-LEU-287	0	2.24	-2.21	0	0.03
L-B-ARG-288	0	-726.68	717.59	0	-9.08
L-B-LYS-289	0	-777.55	767.83	0	-9.72
L-B-PRO-290	0	-1.27	1.26	0	-0.02
L-B-LEU-291	0	2.25	-2.22	0	0.03
L-B-GLU-292	0	754.15	-744.72	0	9.43
L-B-ASN-293	0	-13.68	13.51	0	-0.17
L-B-LEU-294	0	-1.24	1.22	0	-0.02
L-B-GLY-295	0	-3.3	3.26	0	-0.04
L-B-MET-296	0	-2.49	2.46	0	-0.03
L-B-THR-297	0	3.34	-3.3	0	0.04
L-B-ASP-298	0	688.99	-680.38	0	8.61
L-B-MET-299	0	-2.37	2.33	0	-0.03
L-B-PHE-300	0	-1.26	1.24	0	-0.02
L-B-ARG-301	0	-669.73	661.36	0	-8.37
L-B-GLN-302	0	-0.56	0.56	0	-0.01
L-B-PHE-303	0	-3.36	3.32	0	-0.04
L-B-GLN-304	0	-7.17	7.08	0	-0.09
L-B-ALA-305	0	-2.87	2.84	0	-0.04
L-B-ASP-306	0	663.6	-655.31	0	8.3
L-B-PHE-307	0	1.75	-1.73	0	0.02
L-B-THR-308	0	0.57	-0.56	0	0.01
L-B-SER-309	0	-7.92	7.82	0	-0.1
L-B-LEU-310	0	-3.92	3.87	0	-0.05
L-B-SER-311	0	-0.15	0.14	0	0
L-B-ASP-312	0	605.77	-598.2	0	7.57
L-B-GLN-313	0	0.22	-0.22	0	0
L-B-GLU-314	0	607.9	-600.3	0	7.6
L-B-PRO-315	0	-2.56	2.53	0	-0.03
L-B-LEU-316	0	-3.1	3.06	0	-0.04
L-B-HIE-317	0	3.48	-3.44	0	0.04
L-B-VAL-318	0	-0.03	0.03	0	0
L-B-ALA-319	0	1.56	-1.54	0	0.02
L-B-LEU-320	0	-5.64	5.57	0	-0.07
L-B-ALA-321	0	-2.41	2.38	0	-0.03
L-B-LEU-322	0	-4.12	4.07	0	-0.05
L-B-GLN-323	0	3.1	-3.06	0	0.04
L-B-LYS-324	0	-896.53	885.32	0	-11.21
L-B-VAL-325	0	-6.96	6.87	0	-0.09
L-B-LYS-326	0	-1014.24	1001.57	0	-12.68
L-B-ILE-327	0	-5.64	5.57	0	-0.07
L-B-GLU-328	0	1118.86	-1104.86	0	13.99
L-B-VAL-329	-0.01	-4.34	4.31	0	-0.03
L-B-ASN-330	-0.01	5.89	-5.77	0	0.11
L-B-GLU-331	-0.02	1397.13	-1379.61	0	17.5
L-B-SER-332	-0.01	-10.06	9.94	0	-0.13
L-B-GLY-333	0	-7.84	7.76	0	-0.08
L-B-THR-334	-0.01	-4.39	4.37	0	-0.02
L-B-VAL-335	-0.02	4.14	-4.04	0	0.09
L-B-ALA-336	-0.02	-7.53	7.52	0	-0.03
L-B-SER-337	-0.12	-42.1	42.02	0	-0.2
L-B-SER-338	-0.08	-26.82	26.8	0	-0.1
L-B-SER-339	-0.43	-0.45	1.53	-0.12	0.52
L-B-THR-340	-0.33	29.28	-28.42	0	0.52
L-B-ALA-341	-0.19	-14.58	14.65	0	-0.12
L-B-VAL-342	-2.22	-30.3	28.89	-0.45	-4.09
L-B-ILE-343	-3.11	-22.02	20.94	-0.34	-4.53
L-B-VAL-344	-3.99	-57.84	52.5	-0.33	-9.66
L-B-SER-345	-3.72	54.55	-54.19	-0.7	-4.06
L-B-ALA-346	-2.26	-18.22	18.61	-0.27	-2.13
L-B-ARG-347	10.27	-2780.43	2664.78	-1.62	-107.01
L-B-GLU-348	-2.91	2242.7	-2209.62	-0.53	29.65
L-B-GLU-349	-1.63	2039.09	-2009.2	-0.38	27.89
L-B-ILE-350	-0.2	18.22	-17.96	0	0.06
L-B-ILE-351	-0.42	-2.14	2.23	-0.04	-0.37
L-B-ILE-352	-0.04	-9.47	9.38	0	-0.12
L-B-ASP-353	-0.07	1555.11	-1535.36	0	19.68
L-B-ARG-354	-0.03	-1422.26	1404.64	0	-17.65
L-B-PRO-355	-0.01	22.54	-22.26	0	0.28
L-B-PHE-356	-0.01	-7.52	7.43	0	-0.1
L-B-LEU-357	0	18.39	-18.16	0	0.23
L-B-PHE-358	0	-11.44	11.3	0	-0.14
L-B-VAL-359	0	12.83	-12.67	0	0.16
L-B-VAL-360	0	-7.85	7.75	0	-0.1
L-B-ARG-361	0	-1178.02	1163.31	0	-14.71
L-B-HIE-362	0	-4.99	4.93	0	-0.06
L-B-ASN-363	0	-16.42	16.22	0	-0.2
L-B-PRO-364	0	-2.49	2.46	0	-0.03
L-B-THR-365	0	-12.95	12.79	0	-0.16
L-B-GLY-366	0	-2.8	2.77	0	-0.03
L-B-THR-367	0	15.8	-15.6	0	0.2
L-B-VAL-368	0	-9.52	9.4	0	-0.12
L-B-LEU-369	0	-15.48	15.29	0	-0.19
L-B-PHE-370	0	4.22	-4.17	0	0.05
L-B-MET-371	0	-15.19	15	0	-0.19
L-B-GLY-372	0	5.91	-5.83	0	0.07
L-B-GLN-373	0	-1.52	1.5	0	-0.02
L-B-VAL-374	0	4.06	-4	0	0.06
L-B-MET-375	0	18.95	-18.71	0	0.24
L-B-GLU-376	0	1056.69	-1043.48	0	13.21
L-B-PRO-377	-0.01	1164.16	-1149.59	0	14.56

## Sheet: SuppTable2
Supplementary Table 2
RESIDUE_ID	VDW	ELE	GB	SA	TOTAL
lig-rec	-0.53	-9757.79	9497.5	-5.43	-266.25
R-A-CYS-148	0	-8.72	8.61	0	-0.11
R-A-VAL-149	0	-9.46	9.34	0	-0.12
R-A-ARG-150	0	0.36	-0.36	0	0
R-A-LEU-151	0	-10.15	10.02	0	-0.13
R-A-TYR-152	0	-8.77	8.66	0	-0.11
R-A-GLY-153	0	-9.54	9.42	0	-0.12
R-A-PRO-154	0	-8.8	8.69	0	-0.11
R-A-ASN-155	0	-7.87	7.77	0	-0.1
R-A-PHE-156	0	-9.02	8.91	0	-0.11
R-A-ILE-157	0	-8.36	8.26	0	-0.1
R-A-LEU-158	0	-7.91	7.81	0	-0.1
R-A-GLN-159	0	-8.65	8.54	0	-0.11
R-A-VAL-160	0	-7.72	7.63	0	-0.1
R-A-TYR-161	0	-7.92	7.82	0	-0.1
R-A-SER-162	0	-7.3	7.21	0	-0.09
R-A-SER-163	0	-7.2	7.11	0	-0.09
R-A-SER-167	0	-7.98	7.88	0	-0.1
R-A-TRP-168	0	-8.08	7.98	0	-0.1
R-A-HIE-169	0	-7.78	7.68	0	-0.1
R-A-PRO-170	0	-7.21	7.12	0	-0.09
R-A-VAL-171	0	-7.01	6.92	0	-0.09
R-A-CYS-172	0	-6.6	6.51	0	-0.08
R-A-GLN-173	0	-6.38	6.3	0	-0.08
R-A-ASP-174	0	-11.75	11.6	0	-0.15
R-A-ASP-175	0	-11.62	11.47	0	-0.14
R-A-TRP-176	0	-6.44	6.36	0	-0.08
R-A-ASN-177	0	-6.56	6.48	0	-0.08
R-A-GLU-178	0	-14.02	13.84	0	-0.18
R-A-ASN-179	0	-6.97	6.88	0	-0.09
R-A-TYR-180	0	-7.3	7.21	0	-0.09
R-A-GLY-181	0	-7.83	7.73	0	-0.1
R-A-ARG-182	0	-0.42	0.41	0	0
R-A-ALA-183	0	-7.56	7.47	0	-0.1
R-A-ALA-184	0	-8.62	8.52	0	-0.11
R-A-CYS-185	0	-8.84	8.73	0	-0.11
R-A-ARG-186	0	-0.77	0.76	0	-0.01
R-A-ASP-187	0	-17.16	16.95	0	-0.21
R-A-MET-188	0	-10.49	10.36	0	-0.13
R-A-GLY-189	0	-10.02	9.9	0	-0.12
R-A-TYR-190	0	-10.03	9.91	0	-0.13
R-A-LYS-191	0	1	-0.99	0	0.01
R-A-ASN-192	0	-8.68	8.57	0	-0.11
R-A-ASN-193	0	-8.74	8.63	0	-0.11
R-A-PHE-194	0	-7.91	7.81	0	-0.1
R-A-TYR-195	0	-7.94	7.84	0	-0.1
R-A-SER-196	0	-7.44	7.35	0	-0.09
R-A-SER-197	0	-6.97	6.89	0	-0.09
R-A-GLN-198	0	-6.95	6.87	0	-0.09
R-A-GLY-199	0	-6.35	6.27	0	-0.08
R-A-ILE-200	0	-6.85	6.76	0	-0.09
R-A-VAL-201	0	-6.8	6.72	0	-0.08
R-A-ASP-202	0	-14.38	14.2	0	-0.18
R-A-SER-208	0	-6.76	6.68	0	-0.09
R-A-PHE-209	0	-6.65	6.57	0	-0.08
R-A-MET-210	0	-6.77	6.69	0	-0.09
R-A-LYS-211	0	-0.37	0.37	0	0
R-A-LEU-212	0	-6.02	5.94	0	-0.08
R-A-ASN-213	0	-5.83	5.75	0	-0.07
R-A-THR-214	0	-5.36	5.3	0	-0.07
R-A-SER-215	0	-5.93	5.85	0	-0.07
R-A-ALA-216	0	-6.11	6.04	0	-0.08
R-A-ILE-221	0	-7.18	7.09	0	-0.09
R-A-TYR-222	0	-7.37	7.28	0	-0.09
R-A-LYS-223	0	0.08	-0.08	0	0
R-A-LYS-224	0	0.2	-0.2	0	0
R-A-LEU-225	0	-6.78	6.7	0	-0.09
R-A-TYR-226	0	-6.26	6.18	0	-0.08
R-A-HIE-227	0	-6.05	5.98	0	-0.08
R-A-SER-228	0	-5.93	5.86	0	-0.08
R-A-ASP-229	0	-11.65	11.51	0	-0.14
R-A-ALA-230	0	-5.84	5.77	0	-0.07
R-A-CYS-231	0	-5.83	5.75	0	-0.07
R-A-SER-232	0	-5.55	5.48	0	-0.07
R-A-SER-233	0	-5.73	5.66	0	-0.07
R-A-LYS-234	0	-0.57	0.56	0	-0.01
R-A-ALA-235	0	-6.27	6.19	0	-0.08
R-A-VAL-236	0	-6.89	6.8	0	-0.09
R-A-VAL-237	0	-7.64	7.55	0	-0.09
R-A-SER-238	0	-8.04	7.94	0	-0.1
R-A-LEU-239	0	-8.94	8.83	0	-0.11
R-A-ARG-240	0	0.9	-0.87	0	0.04
R-A-CYS-241	0	-9.26	9.14	0	-0.12
R-A-ILE-242	0	-9.51	9.4	0	-0.12
R-A-ALA-243	0	-9.17	9.05	0	-0.12
R-A-CYS-244	0	-9.92	9.8	0	-0.12
R-A-GLY-245	0	-9.56	9.44	0	-0.12
R-A-VAL-246	0	-9.5	9.38	0	-0.12
R-A-ASN-247	0	-9.37	9.25	0	-0.12
R-A-LEU-248	0	-9.86	9.74	0	-0.12
R-A-ASN-249	0	-8.42	8.32	0	-0.11
R-A-ILE-256	-0.02	-18.51	18.19	0	-0.34
R-A-VAL-257	-0.01	-16.1	15.88	0	-0.23
R-A-GLY-258	0	-12.46	12.31	0	-0.15
R-A-GLY-259	0	-13.34	13.19	0	-0.16
R-A-GLU-260	0	-23.38	23.09	0	-0.28
R-A-SER-261	0	-10.89	10.76	0	-0.13
R-A-ALA-262	0	-12.04	11.89	0	-0.15
R-A-LEU-263	0	-11.38	11.23	0	-0.14
R-A-PRO-264	0	-9.37	9.25	0	-0.12
R-A-GLY-265	0	-10.42	10.29	0	-0.13
R-A-ALA-266	0	-11.31	11.17	0	-0.14
R-A-TRP-267	0	-14.7	14.53	0	-0.17
R-A-PRO-268	0	-12.65	12.5	0	-0.15
R-A-TRP-269	0	-15.28	15.09	0	-0.2
R-A-GLN-270	-0.01	-16.03	16.9	0	0.86
R-A-VAL-271	0	-18.64	18.39	0	-0.25
R-A-SER-272	0	-18.96	18.8	0	-0.16
R-A-LEU-273	-0.01	-23.04	22.66	0	-0.39
R-A-HIE-274	0	-17.81	17.62	0	-0.2
R-A-VAL-275	-0.01	-23.4	23.11	0	-0.29
R-A-GLN-276	0	-14.77	14.6	0	-0.17
R-A-ASN-277	0	-15.56	15.38	0	-0.18
R-A-VAL-278	0	-20.28	20.05	0	-0.24
R-A-HIE-279	-0.04	-25.05	24.8	0	-0.29
R-A-VAL-280	-0.43	-49.44	47.24	-0.03	-2.67
R-A-CYS-281	-0.14	-30.32	29.55	0	-0.9
R-A-GLY-282	-0.03	-30.25	28.1	0	-2.18
R-A-GLY-283	0	-21.1	20.69	0	-0.41
R-A-SER-284	0	-15.63	15.43	0	-0.2
R-A-ILE-285	0	-13.39	13.23	0	-0.16
R-A-ILE-286	0	-11.8	11.65	0	-0.15
R-A-THR-287	0	-11.2	11.06	0	-0.14
R-A-PRO-288	0	-10.83	10.7	0	-0.13
R-A-GLU-289	0	-22.47	22.19	0	-0.28
R-A-TRP-290	0	-14.05	13.89	0	-0.17
R-A-ILE-291	0	-17.53	17.31	0	-0.22
R-A-VAL-292	0	-19.2	18.92	0	-0.29
R-A-THR-293	-0.02	-27.23	26.58	0	-0.67
R-A-ALA-294	-0.13	-35.03	32.57	0	-2.58
R-A-ALA-295	-0.01	-25.6	25.14	0	-0.47
R-A-HIE-296	3.48	-74.52	57.17	-0.18	-14.05
R-A-CYS-297	-0.6	-52.02	49.89	-0.02	-2.74
R-A-VAL-298	-0.01	-24.53	24.17	0	-0.37
R-A-GLU-299	-0.09	-70.38	68.83	0	-1.64
R-A-LYS-300	0	-4.75	4.73	0	-0.03
R-A-PRO-301	0	-18.14	17.93	0	-0.22
R-A-LEU-302	-0.01	-22.62	22.27	0	-0.36
R-A-ASN-303	0	-17.42	17.23	0	-0.2
R-A-ASN-304	0	-17.21	17.02	0	-0.2
R-A-PRO-305	0	-13.86	13.69	0	-0.17
R-A-TRP-306	0	-12.52	12.37	0	-0.16
R-A-HIE-307	0	-16.58	16.39	0	-0.19
R-A-TRP-308	-0.01	-16.91	16.5	0	-0.43
R-A-THR-309	0	-16.86	16.67	0	-0.19
R-A-ALA-310	0	-14.1	13.93	0	-0.17
R-A-PHE-311	0	-14.92	14.74	0	-0.18
R-A-ALA-312	0	-11.46	11.32	0	-0.14
R-A-GLY-313	0	-11.46	11.31	0	-0.14
R-A-ILE-314	0	-14.09	13.93	0	-0.17
R-A-LEU-315	0	-13.06	12.91	0	-0.16
R-A-ARG-316	0	-3.18	3.15	0	-0.03
R-A-GLN-317	0	-16.47	16.53	0	0.05
R-A-SER-318	0	-11.86	11.71	0	-0.15
R-A-PHE-319	0	-11.8	11.65	0	-0.15
R-A-MET-320	0	-13.86	13.68	0	-0.18
R-A-PHE-321	0	-12.09	11.94	0	-0.15
R-A-TYR-322	0	-10.97	10.84	0	-0.14
R-A-GLY-323	0	-11	10.87	0	-0.14
R-A-ALA-324	0	-10.9	10.77	0	-0.14
R-A-GLY-325	0	-12.08	11.93	0	-0.15
R-A-TYR-326	0	-13.62	13.46	0	-0.16
R-A-GLN-327	0	-12.15	12	0	-0.15
R-A-VAL-328	0	-14.22	14.06	0	-0.17
R-A-GLU-329	0	-22.43	22.14	0	-0.28
R-A-LYS-330	0	-3.82	3.78	0	-0.04
R-A-VAL-331	0	-15.69	15.5	0	-0.19
R-A-ILE-332	0	-18.52	18.3	0	-0.22
R-A-SER-333	0	-15.63	15.44	0	-0.19
R-A-HIE-334	0	-17.47	17.27	0	-0.21
R-A-PRO-335	0	-13.22	13.06	0	-0.16
R-A-ASN-336	0	-15.54	15.36	0	-0.18
R-A-TYR-337	-0.02	-20.16	19.85	0	-0.32
R-A-ASP-338	0	-38.14	37.7	0	-0.45
R-A-SER-339	-0.01	-29.67	29.14	0	-0.55
R-A-LYS-340	-0.02	-9.77	9.69	0	-0.09
R-A-THR-341	-0.01	-25.53	25.26	0	-0.28
R-A-LYS-342	-0.13	16.49	-14.47	-0.01	1.87
R-A-ASN-343	0	-17.72	17.54	0	-0.19
R-A-ASN-344	0	-19.39	19.16	0	-0.24
R-A-ASP-345	-0.05	-62.36	59.41	0	-2.99
R-A-ILE-346	0	-19.98	19.68	0	-0.3
R-A-ALA-347	0	-19.09	18.82	0	-0.27
R-A-LEU-348	0	-15.64	15.46	0	-0.18
R-A-MET-349	0	-16.09	15.87	0	-0.22
R-A-LYS-350	0	-2.84	2.81	0	-0.03
R-A-LEU-351	0	-11.63	11.49	0	-0.14
R-A-GLN-352	0	-10.1	9.97	0	-0.13
R-A-LYS-353	0	-1.71	1.69	0	-0.02
R-A-PRO-354	0	-9.11	9	0	-0.11
R-A-LEU-355	0	-10.16	10.03	0	-0.13
R-A-THR-356	0	-10.07	9.94	0	-0.13
R-A-PHE-357	0	-8.87	8.76	0	-0.11
R-A-ASN-358	0	-9.19	9.07	0	-0.12
R-A-ASP-359	0	-18.15	17.93	0	-0.23
R-A-LEU-360	0	-10.8	10.66	0	-0.14
R-A-VAL-361	0	-10.76	10.63	0	-0.14
R-A-LYS-362	0	-2.49	2.46	0	-0.03
R-A-PRO-363	0	-10.34	10.21	0	-0.13
R-A-VAL-364	0	-12.65	12.51	0	-0.15
R-A-CYS-365	0	-12.51	12.36	0	-0.14
R-A-LEU-366	0	-10.84	10.71	0	-0.13
R-A-PRO-367	0	-11.63	11.49	0	-0.15
R-A-ASN-368	0	-10.88	10.75	0	-0.14
R-A-PRO-369	0	-9.81	9.68	0	-0.12
R-A-GLY-370	0	-9.36	9.24	0	-0.12
R-A-MET-371	0	-10.04	9.92	0	-0.12
R-A-MET-372	0	-9.05	8.94	0	-0.11
R-A-LEU-373	0	-10.86	10.72	0	-0.13
R-A-GLN-374	0	-9.75	9.63	0	-0.12
R-A-PRO-375	0	-10.47	10.34	0	-0.13
R-A-GLU-376	0	-20.31	20.06	0	-0.25
R-A-GLN-377	0	-11.62	11.48	0	-0.14
R-A-LEU-378	0	-9.97	9.85	0	-0.12
R-A-CYS-379	0	-12.25	12.11	0	-0.14
R-A-TRP-380	0	-14.64	14.48	0	-0.16
R-A-ILE-381	-0.02	-16.76	16.52	0	-0.26
R-A-SER-382	-0.01	-19.55	19.97	0	0.42
R-A-GLY-383	-0.01	-21.09	21.11	0	0.02
R-A-TRP-384	-0.02	-26.86	26.01	0	-0.87
R-A-GLY-385	-0.04	-23.52	22.77	0	-0.79
R-A-ALA-386	-0.07	-25.45	24.54	0	-0.98
R-A-THR-387	0	-16.22	16.05	0	-0.17
R-A-GLU-388	-0.02	-42.99	42.27	0	-0.74
R-A-GLU-389	-0.04	-47.76	47.18	0	-0.63
R-A-LYS-390	-0.08	4.54	-4.27	0	0.19
R-A-GLY-391	-0.05	-29.01	28.56	0	-0.49
R-A-LYS-392	-0.01	-1.97	2	0	0.02
R-A-THR-393	-0.01	-19.58	19.37	0	-0.22
R-A-SER-394	0	-18.29	18.08	0	-0.21
R-A-GLU-395	0	-26.61	26.29	0	-0.32
R-A-VAL-396	0	-16.58	16.4	0	-0.19
R-A-LEU-397	0	-14.78	14.61	0	-0.17
R-A-ASN-398	0	-15.82	15.64	0	-0.19
R-A-ALA-399	0	-13.99	13.83	0	-0.16
R-A-ALA-400	0	-14.29	14.12	0	-0.17
R-A-LYS-401	0	-0.44	0.44	0	0
R-A-VAL-402	0	-13.23	13.09	0	-0.14
R-A-LEU-403	0	-12.81	12.67	0	-0.14
R-A-LEU-404	0	-11.42	11.29	0	-0.14
R-A-ILE-405	0	-13.15	13.01	0	-0.15
R-A-GLU-406	0	-22.08	21.81	0	-0.27
R-A-THR-407	0	-12.38	12.23	0	-0.15
R-A-GLN-408	0	-10.82	10.69	0	-0.13
R-A-ARG-409	0	-1.84	1.83	0	-0.01
R-A-CYS-410	0	-15.16	14.99	0	-0.17
R-A-ASN-411	0	-12.21	12.06	0	-0.15
R-A-SER-412	0	-12.78	12.63	0	-0.15
R-A-ARG-413	0	-1.13	1.13	0	0
R-A-TYR-414	0	-15.02	14.85	0	-0.17
R-A-VAL-415	-0.01	-18.21	18.04	0	-0.17
R-A-TYR-416	-0.04	-18.36	18.1	0	-0.29
R-A-ASP-417	0	-28.83	28.49	0	-0.34
R-A-ASN-418	0	-14.06	13.9	0	-0.16
R-A-LEU-419	-0.01	-18.49	18.29	0	-0.21
R-A-ILE-420	-0.01	-15.54	15.36	0	-0.2
R-A-THR-421	0	-14.3	14.14	0	-0.17
R-A-PRO-422	0	-11.78	11.64	0	-0.14
R-A-ALA-423	0	-17.56	17.35	0	-0.21
R-A-MET-424	-0.01	-14.44	14.24	0	-0.2
R-A-ILE-425	0	-16.93	16.74	0	-0.19
R-A-CYS-426	0	-15.53	15.37	0	-0.16
R-A-ALA-427	-0.01	-16.83	16.59	0	-0.24
R-A-GLY-428	0	-13.39	13.24	0	-0.15
R-A-PHE-429	0	-14.8	14.64	0	-0.16
R-A-LEU-430	0	-11.93	11.79	0	-0.14
R-A-GLN-431	0	-12.6	12.45	0	-0.15
R-A-GLY-432	0	-14.23	14.08	0	-0.16
R-A-ASN-433	0	-13.67	13.52	0	-0.16
R-A-VAL-434	-0.01	-16.42	16.26	0	-0.17
R-A-ASP-435	-0.14	-45.17	43.97	-0.01	-1.35
R-A-SER-436	0.09	-32.85	30.04	-0.15	-2.86
R-A-CYS-437	-0.17	-42.13	33.16	-0.12	-9.25
R-A-GLN-438	-3	-49.1	47.87	-0.4	-4.64
R-A-GLY-439	-0.68	-38.83	34.4	0	-5.12
R-A-ASP-440	-0.35	-54.47	49.73	0	-5.09
R-A-SER-441	8.11	-65.18	35.3	-0.12	-21.89
R-A-GLY-442	-0.04	-25.19	23.8	0	-1.43
R-A-GLY-443	-0.02	-22.77	21.67	0	-1.12
R-A-PRO-444	-0.01	-18.8	18.4	0	-0.41
R-A-LEU-445	-0.01	-15.6	15.39	0	-0.21
R-A-VAL-446	0	-13.23	13.08	0	-0.15
R-A-THR-447	0	-11.3	11.16	0	-0.14
R-A-SER-448	0	-9.51	9.39	0	-0.12
R-A-LYS-449	0	0.08	-0.08	0	0
R-A-ASN-450	0	-7.94	7.84	0	-0.1
R-A-ASN-451	0	-8.75	8.64	0	-0.11
R-A-ILE-452	0	-9.79	9.66	0	-0.12
R-A-TRP-453	0	-12.13	11.98	0	-0.15
R-A-TRP-454	0	-12.78	12.63	0	-0.15
R-A-LEU-455	0	-14.36	14.21	0	-0.15
R-A-ILE-456	0	-14.75	14.58	0	-0.17
R-A-GLY-457	0	-19.13	18.78	0	-0.35
R-A-ASP-458	-0.02	-47.84	46.16	0	-1.71
R-A-THR-459	-0.8	-38.81	29.68	-0.01	-9.94
R-A-SER-460	1.14	-74.38	62.87	-0.18	-10.55
R-A-TRP-461	-0.82	-53.07	50.14	-0.18	-3.92
R-A-GLY-462	-1.49	-59.32	59.96	-0.21	-1.06
R-A-SER-463	-0.08	-27.8	27.52	0	-0.35
R-A-GLY-464	-1.88	-54.46	54.05	-0.21	-2.5
R-A-CYS-465	-0.46	-23.8	23.05	-0.04	-1.25
R-A-ALA-466	-0.01	-18.27	18.02	0	-0.26
R-A-LYS-467	-0.03	5.99	-5.59	0	0.36
R-A-ALA-468	0	-15.09	14.92	0	-0.17
R-A-TYR-469	0	-17.72	17.54	0	-0.18
R-A-ARG-470	-0.08	-8.63	8.52	0	-0.2
R-A-PRO-471	-0.05	-20.52	20.3	-0.02	-0.3
R-A-GLY-472	-0.06	-18.58	18.31	0	-0.33
R-A-VAL-473	-0.36	-23.62	21.75	-0.05	-2.28
R-A-TYR-474	-0.07	-21.31	20.6	0	-0.78
R-A-GLY-475	0	-18.02	17.78	0	-0.24
R-A-ASN-476	0	-14.37	14.21	0	-0.17
R-A-VAL-477	0	-14.52	14.35	0	-0.17
R-A-MET-478	0	-11.69	11.55	0	-0.14
R-A-VAL-479	0	-12.41	12.26	0	-0.15
R-A-PHE-480	0	-12.71	12.54	0	-0.17
R-A-THR-481	0	-11.19	11.05	0	-0.14
R-A-ASP-482	0	-20.93	20.67	0	-0.26
R-A-TRP-483	0	-12.1	11.95	0	-0.16
R-A-ILE-484	0	-12.47	12.31	0	-0.16
R-A-TYR-485	0	-10.73	10.59	0	-0.14
R-A-ARG-486	0	0.04	-0.04	0	0
R-A-GLN-487	0	-12.56	12.41	0	-0.15
R-A-MET-488	0	-11.17	11.03	0	-0.14
R-A-ARG-489	0	-0.66	0.65	0	-0.01
R-A-ALA-490	0	-10.27	10.14	0	-0.13
R-A-ASP-491	0	-20.85	20.59	0	-0.26
L-B-LYS-1	10.7	-5214.29	5126.53	-1.32	-78.38
L-B-ARG-2	-6.95	-2339.22	2299.72	-1.09	-47.55
L-B-SER-3	-4.02	2674.62	-2648.51	-1.1	20.99
